# Supplementary material for: Pharmacological and non-pharmacological treatments for refractory paediatric Still’s disease: a scoping review
Source: Rheumatol Adv Pract. 2025 Nov 18;9(4):rkaf123. doi: 10.1093/rap/rkaf123 (PMC12631771; doi:10.1093/rap/rkaf123)
Supplement: rkaf123_Supplementary_Data [file rkaf123_supplementary_data.zip]

Archive with 2 entries (2 files):
- Supplementary Data S1_Scoping_Review_Protocol.docx
- Supplementary_Material_S1,_S2 (2).docx
